# Supplementary material for: Eu3+ and Tb3+ @ PSQ: Dual Luminescent Polyhedral Oligomeric Polysilsesquioxanes
Source: Materials (Basel). 2022 Nov 12;15(22):7996. doi: 10.3390/ma15227996 (PMC9694933; doi:10.3390/ma15227996)
Supplement: Supplementary file 1 [file materials-15-07996-s001.zip]

Archive with 1 entries (1 files):
- materials-2004547-supplementary.pdf
